# Supplementary material for: Risk assessment of arrhythmias related to three antiseizure medications: a systematic review and single-arm meta-analysis
Source: Front Neurol. 2024 Feb 14;15:1295368. doi: 10.3389/fneur.2024.1295368 (PMC10899418; doi:10.3389/fneur.2024.1295368)
Supplement: Supplementary file 4 [file Table_1.XLSX]

## Sheet: Sheet1
Author	Year	Country	Study design	Age	Female proportion		Treament group	Events.t	Total.t	Control group	Events.c	Total.c	Dosage.t	Administration.t
Richard E Appleton	2020	England	RCT	<18y	0.51	LEV	1	132	Phenytoin	3	130	40mg/kg; max=2.5g	iv
James M Chamberlain	2020	America	RCT	>2y		LEV	1	180	Fosphenytoin and Valproate	0 and 0	149 and 149	60mg /kg; max =4.5g	iv
Jong Woo Lee	2016	America	Clinical trial	>18y	0.47	LEV	0	36	-			1500mg	po
Cynthia Sharpe, MBChB	2020	America	RCT	33—44w	0.52	LEV	1	19	Phenobarbital	2	54	40mg/kg —+20mg/kg	iv
VYKUNTARAJU K GOWDA	2019	India	RCT	<28d	0.44	LEV	0	50	Phenobarbitone	3	50	20mg/kg+20mg/kg	po
Jaideep Kapur	2019	America	RCT	>2y	0.45	LEV	1	150	Fosphenytoin and Valproate	0 and 0	125 and 125	60mg / kg; max=4.5g	iv
Elinor Ben-Menachem	2021	Europe, North America, Asia Pacific	Clinical trial	>18y	0.453	LCM	3	106	-			200/400/600 mg	po
Aatif M. Husain	2018	America	RCT	<18y	0.459	LCM	1	35	Fosphenytoin	1	37	400mg	iv
Monsicha Ngampoopun	2018	Tailand	Clinical trial	<18y	0.727	LCM	1	11	-			10mg/kg; max=400mg	po
Elinor Ben‐Menachem	2019	Europe, North America, Asia Pacific	Clinical trial	>16y	0.448	LCM	5	279	-			200/400/600mg	po
Usha K. Misra	2017	India	Clinical trial	>18y	0.364	LCM	1	33	-			400mg	iv
